# Supplementary material for: Flow Induced Symmetry Breaking in a Conceptual Polarity Model
Source: Cells. 2020 Jun 23;9(6):1524. doi: 10.3390/cells9061524 (PMC7349905; doi:10.3390/cells9061524)
Supplement: Supplementary file 1 [file cells-09-01524-s001.zip]

Archive with 7 entries (6 files):
- movies/
- movies/Movie 4.mp4
- movies/Movie 5.mp4
- movies/Movie 6.mp4
- movies/Movie 2.mp4
- movies/Movie 3.mp4
- movies/Movie 1.mp4
